# Supplementary material for: A Bioinformatics-Based Study on Methylation Alterations of the FBLN1 Gene in Hippocampal Tissue of Alzheimer’s Disease Model DKO and DTG Mice
Source: Int J Mol Sci. 2024 Aug 20;25(16):9036. doi: 10.3390/ijms25169036 (PMC11354892; doi:10.3390/ijms25169036)
Supplement: Supplementary file 1 [file ijms-25-09036-s001.zip]

Archive with 1 entries (1 files):
- ijms-3086708-supplementary.pdf
